# Supplementary material for: Documenting coral spawning in East Africa: first in situ observations from Zanzibar for three reef-building species
Source: PeerJ. 2026 Mar 20;14:e20999. doi: 10.7717/peerj.20999 (PMC13007638; doi:10.7717/peerj.20999)
Supplement: Supplemental Information 1 — Data log for coral spawning monitoring in Jambiani Lagoon, Zanzibar between November 2024 and February 2025. [file peerj-14-20999-s001.xlsx]

## Sheet: Sheet1
YYYY	MM	DD	NAFM	Site	Latitude	Longitude	Depth (m)	Approx area monitored (sq-m)	Observer	Sunset	Start time (local)	End time (local)	Observation length (min)	Seawater Temperature	Coral spawning observed?	Species spawning	Setting time	Spawning start time	Spawning end time	Photos/Video?	# of individuals observed spawning	Comment
2024	11	18	3	Jambiani mc	-6.31168	39.559	6	200	Lillis, Abdi	18:21:00	18:21:00	19:53:00	92	28	N	(sea cucumber)		19:45:00		Y	1	Reared up, leaking white splooge
2024	11	19	4	Jambiani mc	-6.31168	39.559	6	150	Lillis, Tabu	18:21:00	18:35:00	20:16:00	101	28	Y	Galaxea astreata	n/a	19:07:00	19:38:00	Y	1	Hermaphrodite, white egg bundles
2024	11	20	5	Jambiani mc	-6.31168	39.559	6	150	Lillis, Hijabu	18:21:00	18:35:00	20:42:00	127	28	N
2024	11	21	6	Jambiani mc	-6.31168	39.559	6	150	Lillis, Shamte	18:21:00	18:30:00	20:31:00	121	28	Y	Favites pentagona	19:13:00	19:24:00	19:35:00	Y	1	Hermaphrodite, orangy-pink gamete bundles
2024	12	18	3	Jambiani mc	-6.31168	39.559	6	150	Lillis, Christian	18:34:00	18:33:00	20:30:00	117	28	N	(sea cucumber)				Y	12
2024	12	19	4	Jambiani mc	-6.31168	39.559	6	150	Lillis, Abdi	18:35:00	18:45:00	20:32:00	107	28	Y	Galaxea astreata	n/a	19:15:00	19:35:00	Y	1	Same individual as on 11/19, small amount of spawn and smaller bundles than previous month
2024	12	20	5	Jambiani mc	-6.31168	39.559	6	150	Lillis	18:35:00	18:38:00	19:38:00	60	28	N							Tabu regulator fault, solo dive (reduced time)
2024	12	21	6	Jambiani mc	-6.31168	39.559	6	150	Lillis, Hijabu	18:36:00	18:35:00	20:30:00	115	28	Y	Platygyra daedelea	20:00:00	19:56:00	20:28:00	Y	1	Super short gamete release (1-3 min), in two batches, setting not seen for first spawn (came across the gametes), could see more in mouths immediately after the first spawn finished
2025	1	17	3	Jambiani mc	-6.31168	39.559	6	150	Lillis, Tabu	18:46:00	18:45:00	20:40:00	115	27	N
2025	1	18	4	Jambiani mc	-6.31168	39.559	6	150	Lillis, Addor	18:46:00	18:45:00	20:24:00	99	28	N
2025	1	20	6	Jambiani mc	-6.31168	39.559	6	150	Lillis, Abdi	18:46:00	18:46:00	20:38:00	112	28	Y	Platygyra daedelea	19:28:00	20:06, 20:08, 20:20	20:22:00	Y	4	Long time between setting and release; gamete release extremely fast pulses (seconds long), easily missed. Small colony went first, others released in pulses within 15 minutes.
2025	2	17	5	Jambiani mc	-6.31168	39.559	6	150	Lillis, Shamte	18:46:00	18:54:00	20:59:00	125	29	N
2025	2	18	6	Jambiani mc	-6.31168	39.559	6	150	Lillis, Abdi	18:45:00	18:40:00	20:31:00	111	29	N
